# Supplementary material for: The Experiences of Stakeholders Using Social Media as a Tool for Health Service Design and Quality Improvement: A Scoping Review
Source: Int J Environ Res Public Health. 2022 Nov 11;19(22):14851. doi: 10.3390/ijerph192214851 (PMC9690250; doi:10.3390/ijerph192214851)
Supplement: Supplementary file 1 [file ijerph-19-14851-s001.zip]

Archive with 1 entries (1 files):
- ijerph-1977980-supplementary.pdf
